# Supplementary material for: Insertion attack identification in discrete event systems using petri nets with an observer
Source: PLoS One. 2024 Dec 9;19(12):e0314104. doi: 10.1371/journal.pone.0314104 (PMC11627397; doi:10.1371/journal.pone.0314104)
Supplement: S1 Data — (ZIP) [file pone.0314104.s001.zip]

Archive with 4 entries (4 files):
- ILPP for example 1 .lg4
- ILPP for example 2 .lg4
- ILPP for example 3 .lg4
- Supplementary files (S1).pdf
